# Supplementary material for: Characterization of the Clinical Significance and Immunological Landscapes of a Novel TMEMs Signature in Hepatocellular Carcinoma and the Contribution of TMEM201 to Hepatocarcinogenesis
Source: Int J Mol Sci. 2023 Jun 17;24(12):10285. doi: 10.3390/ijms241210285 (PMC10299404; doi:10.3390/ijms241210285)
Supplement: Supplementary file 1 [file ijms-24-10285-s001.zip]

Archive with 3 entries (2 files):
- ijms-2378391-supplementary/
- ijms-2378391-supplementary/Supplement Table S1.pdf
- ijms-2378391-supplementary/Supplement Table S2.pdf
